# Supplementary material for: Genetic Variation and Composition of Two Commercial Estonian Dairy Cattle Breeds Assessed by SNP Data
Source: Animals (Basel). 2024 Apr 4;14(7):1101. doi: 10.3390/ani14071101 (PMC11010984; doi:10.3390/ani14071101)
Supplement: Supplementary file 1 [file animals-14-01101-s001.zip]

Archive with 1 entries (1 files):
- animals-2906757-supplementary.pdf
